# Supplementary material for: A comparative study of in vitro air–liquid interface culture models of the human airway epithelium evaluating cellular heterogeneity and gene expression at single cell resolution
Source: Respir Res. 2023 Aug 28;24:213. doi: 10.1186/s12931-023-02514-2 (PMC10464153; doi:10.1186/s12931-023-02514-2)
Supplement: Supplementary file 1 — Additional file 1: Cell population frequencies by precursor cell source. Cell frequency data for constituent HAE culture cell populations by culture progenitor group. [file 12931_2023_2514_MOESM1_ESM.xlsx]

## Sheet: Sheet1
Table. Cell population frequencies by precursor cell source
Cell population	Precursor cell source	N (cells)	% total (per culture source)
basal	primary	1721	25.5114
basal	BCi	1178	19.455
basal proliferating	primary	577	8.55322
basal proliferating	BCi	455	7.51445
suprabasal	primary	321	4.75838
suprabasal	BCi	427	7.05202
intermediate	primary	2067	30.6404
intermediate	BCi	1368	22.5929
secretory I	primary	1651	24.4738
secretory I	BCi	1838	30.3551
secretory II	primary	168	2.49036
secretory II	BCi	153	2.52684
secretory III	primary	60	0.889416
secretory III	BCi	227	3.74897
deuterosomal	primary	36	0.53365
deuterosomal	BCi	92	1.51941
ciliated	primary	15	0.222354
ciliated	BCi	216	3.5673
tuft-like	primary	47	0.696709
tuft-like	BCi	41	0.677126
ionocyte	primary	72	1.0673
ionocyte	BCi	52	0.858794
neuroendocrine	primary	11	0.16306
neuroendocrine	BCi	8	0.132122
